# Supplementary material for: Seasonal Diversity and Occurrence of Filamentous Fungi in Smallholder Dairy Cattle Feeds and Feedstuffs in South Africa
Source: J Fungi (Basel). 2022 Nov 11;8(11):1192. doi: 10.3390/jof8111192 (PMC9696519; doi:10.3390/jof8111192)
Supplement: Supplementary file 1 [file jof-08-01192-s001.zip]

Archive with 1 entries (1 files):
- jof-1998657-supplementary.pdf
